# Supplementary material for: Global Perspectives on Patient Safety: The Central Role of Nursing Management
Source: Healthcare (Basel). 2025 Dec 10;13(24):3240. doi: 10.3390/healthcare13243240 (PMC12733320; doi:10.3390/healthcare13243240)
Supplement: Supplementary file 1 [file healthcare-13-03240-s001.zip]

Archive with 3 entries (3 files):
- Supplement_S2_CASP_Quality_Appraisal.xlsx
- Supplement_S1_Search_Strategy.pdf
- Supplement_S3_Completed_37_Studies.pdf
