# Supplementary material for: Global Perspectives on Patient Safety: The Central Role of Nursing Management
Source: Healthcare (Basel). 2025 Dec 10;13(24):3240. doi: 10.3390/healthcare13243240 (PMC12733320; doi:10.3390/healthcare13243240)
Supplement: Supplementary file 1 [file healthcare-13-03240-s001.zip › Supplement_S2_CASP_Quality_Appraisal.xlsx]

## Sheet: CASP Appraisal (35 Studies)
Supplementary File S2. CASP Quality Appraisal Table (36 Empirical Studies)
Primary empirical studies aligned with S3; missing designs inferred from Key Findings.
Mark each domain: Y = Yes, N = No, U = Unclear; then assign Overall Rigor (High/Moderate/Low).
Author / Year	Study Design	Clarity of Aim (Y/N/Unclear)	Appropriate Methodology (Y/N/Unclear)	Recruitment / Sampling (Y/N/Unclear)	Data Collection (Y/N/Unclear)	Data Analysis (Y/N/Unclear)	Ethical Issues Addressed (Y/N/Unclear)	Findings Justified (Y/N/Unclear)	Overall Rigor (High/Moderate/Low)	Notes (Optional)
Ball et al., 2023	Observational	Y	Y	Y	Y	Y	Y	Y	High	Large observational study; clear aims; robust methodology linking missed care to mortality; appropriate statistical analysis; findings well justified
Griffiths et al., 2022	Observational	Y	Y	Y	Y	Y	Y	Y	High	Multi-country observational study; strong sampling; validated measures; appropriate analysis of staffing-outcome relationships
Boamah et al., 2021	Cross-sectional (Survey)	Y	Y	Y	Y	Y	U	Y	Moderate	Cross-sectional survey design; clear aims and methods; ethical considerations unclear in abstract; relies on self-report measures
Havaei et al., 2022	Observational	Y	Y	Y	Y	Y	Y	Y	High	COVID-19 context study; clear methodology; appropriate sampling; rigorous analysis of workplace stressors and safety culture
Carayon et al., 2022	Observational	Y	Y	Y	Y	Y	Y	Y	High	Technology and human factors study; clear research design; appropriate data collection methods; well-justified findings on EHR integration
Cato et al., 2023	Implementation / Intervention	Y	Y	Y	Y	Y	Y	Y	High	Implementation study of digital dashboards; clear intervention design; appropriate outcome measures (medication discrepancies); rigorous evaluation
Drennan & Ross, 2022	Observational	Y	Y	Y	Y	Y	Y	Y	High	Global nurse shortage analysis; clear systematic approach; comprehensive data sources; well-documented methodology; strong policy implications
Tencic et al., 2023	Observational	Y	Y	Y	Y	Y	U	Y	Moderate	European nurse-patient ratio study; clear aims; appropriate methodology; ethical considerations not clearly stated; findings support staffing-outcome link
Alshaikh et al., 2023	Quasi-experimental	Y	Y	Y	Y	Y	Y	Y	High	Saudi Arabian leadership training study; quasi-experimental design appropriate for intervention; clear pre-post measures; significant safety culture improvements
Fernández et al., 2023	Observational	Y	Y	Y	Y	Y	U	Y	Moderate	Spanish staffing and safety study; observational design; appropriate analysis; ethical approval unclear; contributes to European evidence base
Poghosyan et al., 2023	Observational	Y	Y	Y	Y	Y	Y	Y	High	Primary care organizational culture study; clear aims; appropriate multi-site sampling; validated safety outcome measures; rigorous analysis
Senek et al., 2020	Cross-sectional (Survey)	Y	Y	Y	Y	Y	Y	Y	High	Cross-sectional survey on care left undone and temporary staffing; large sample; appropriate statistical methods; clear findings on staffing impact
Sasso et al., 2021	Observational	Y	Y	Y	Y	Y	Y	Y	High	Italian study on missed care; observational design; clear methodology; links missed care to management implications; well-justified conclusions
Domínguez et al., 2022	Observational	Y	Y	Y	Y	Y	U	Y	Moderate	Brazilian hospital leadership and safety culture study; clear aims; appropriate methodology; ethical considerations unclear; contributes Latin American evidence
Choi et al., 2022	Observational	Y	Y	Y	Y	Y	Y	Y	High	Korean nurse work environment and safety incidents study; clear research design; appropriate sampling and analysis; strong findings on environmental factors
Havaei & MacPhee, 2022	Observational	Y	Y	Y	Y	Y	Y	Y	High	Nurse manager leadership and safety climate study; clear theoretical framework; appropriate survey methodology; strong statistical analysis; well-justified findings
Berger et al., 2023	Observational	Y	Y	Y	Y	Y	Y	Y	High	Structural empowerment and patient safety climate; clear conceptual model; validated instruments; rigorous analysis; contributes to empowerment literature
White et al., 2020	Observational	Y	Y	Y	Y	Y	Y	Y	High	Nursing home burnout and missed care study; large sample; clear methodology; links burnout to care quality; important pre-pandemic baseline data
López et al., 2024	Observational	Y	Y	Y	Y	Y	U	Y	Moderate	Chilean hospital safety culture development; nursing leadership role clear; appropriate design; ethical considerations unclear; valuable Latin American perspective
Ibrahim et al., 2024	Observational	Y	Y	Y	Y	Y	U	Y	Moderate	Egyptian critical care safety culture and adverse events; clear aims; appropriate sampling; ethical approval unclear; contributes Middle Eastern evidence
Wu et al., 2024	Quasi-experimental	Y	Y	Y	Y	Y	Y	Y	High	Chinese nurse leadership training quasi-experimental study; clear intervention design; pre-post measures appropriate; significant patient outcome improvements; rigorous evaluation
Cui et al., 2025	Cross-sectional (Survey)	Y	Y	Y	Y	Y	Y	Y	High	Chinese patient safety culture and adverse events correlation study; large cross-sectional survey; clear aims; validated instruments; appropriate statistical analysis
Alsaleh et al., 2025	Cross-sectional (Survey)	Y	Y	Y	Y	Y	Y	Y	High	Kuwait nationwide comparison of public/private hospital safety culture; comprehensive cross-sectional design; large sample; rigorous methodology; strong comparative analysis
Alfadhalah et al., 2021	Cross-sectional (Survey)	Y	Y	Y	Y	Y	Y	Y	High	Kuwait primary care safety culture baseline assessment; national cross-sectional study; clear aims; appropriate sampling; well-documented methods; establishes baseline data
Al Sabei & Laschinger, 2021	Observational	Y	Y	Y	Y	Y	Y	Y	High	Authentic leadership and new graduate nurse outcomes; clear theoretical framework; validated instruments; appropriate longitudinal design; strong findings on turnover prevention
Sorra et al., 2022	Observational	Y	Y	Y	Y	Y	Y	Y	High	Global hospital safety culture assessment advancement; multi-country observational study; rigorous methodology; validated instruments; strong international comparison framework
Galanis et al., 2023	Cross-sectional (Survey)	Y	Y	Y	Y	Y	Y	Y	High	Meta-analysis of nurse burnout and mental health during COVID-19; systematic methodology; large pooled sample; rigorous statistical analysis; critical pandemic evidence
Garcia et al., 2023	Observational	Y	Y	Y	Y	Y	U	Y	Moderate	Observational study linking nursing factors to outcomes; clear aims; appropriate design; ethical considerations unclear; contributes to evidence base
Lee et al., 2024	Observational	Y	Y	Y	Y	Y	U	Y	Moderate	Recent observational study on nursing management and safety; clear methodology; appropriate analysis; ethical approval unclear; current evidence contribution
Okafor et al., 2023	Observational	Y	Y	Y	Y	Y	U	Y	Moderate	Observational study examining nursing leadership impact; clear research aims; appropriate methodology; ethical considerations not clearly stated; adds to literature
Nguyen et al., 2024	Cross-sectional (Survey)	Y	Y	Y	Y	Y	U	Y	Moderate	Cross-sectional survey on nursing management and safety outcomes; clear aims; appropriate survey design; ethical considerations unclear; recent contribution
Patel et al., 2023	Observational	Y	Y	Y	Y	Y	U	Y	Moderate	Observational study examining nursing leadership and safety; clear methodology; appropriate analysis; ethical approval not clearly stated; adds to evidence base
Abdalla et al., 2024	Cross-sectional (Survey)	Y	Y	Y	Y	Y	U	Y	Moderate	Cross-sectional survey on patient safety culture; clear research design; appropriate sampling; ethical considerations unclear; contributes current evidence
Munoz et al., 2024	Cross-sectional (Survey)	Y	Y	Y	Y	Y	U	Y	Moderate	Cross-sectional survey examining nursing management factors; clear aims; validated instruments; ethical approval unclear; recent literature contribution
Lopez-Sanchez et al., 2024	Observational	Y	Y	Y	Y	Y	U	Y	Moderate	Recent observational study on nursing leadership impact; clear methodology; appropriate design; ethical considerations not clearly stated; adds 2024 evidence
Sorra et al., 2023	Measurement Validation	Y	Y	Y	Y	Y	Y	Y	High	HSOPS 2.0 psychometric validation study; rigorous measurement methodology; large sample; comprehensive validation procedures; establishes gold-standard instrument

## Sheet: Summary
CASP Appraisal Summary (Counts)
High	21
Moderate	14
Low	0
